# Supplementary material for: Novel Phthalic-Based Anticancer Tyrosine Kinase Inhibitors: Design, Synthesis and Biological Activity
Source: Curr Issues Mol Biol. 2023 Feb 22;45(3):1820–42. doi: 10.3390/cimb45030117 (PMC10046946; doi:10.3390/cimb45030117)
Supplement: Supplementary file 1 [file cimb-45-00117-s001.zip]

Archive with 1 entries (1 files):
- cimb-2155694-supplementary.pdf
